# Supplementary material for: Validation of the Relationships Questionnaire (RQ) against the Experience of Close Relationship-Revised Questionnaire in a Clinical Psychiatric Sample
Source: Healthcare (Basel). 2021 Sep 7;9(9):1174. doi: 10.3390/healthcare9091174 (PMC8470855; doi:10.3390/healthcare9091174)
Supplement: Supplementary file 1 [file healthcare-09-01174-s001.zip]

Archive with 1 entries (1 files):
- healthcare-1317225-supplementary.pdf
